# Supplementary material for: RB, p130 and p107 differentially repress G1/S and G2/M genes after p53 activation
Source: Nucleic Acids Res. 2019 Oct 31;47(21):11197–208. doi: 10.1093/nar/gkz961 (PMC6868438; doi:10.1093/nar/gkz961)
Supplement: gkz961_Supplemental_Files [file gkz961_supplemental_files.zip]

Archive with 3 entries (3 files):
- Schade et al Supplemental Figures.pptx
- SUPPLEMENTAL FIGURE LEGENDS.docx
- Supplemental Tables.xlsx
