# Supplementary material for: RB, p130 and p107 differentially repress G1/S and G2/M genes after p53 activation
Source: Nucleic Acids Res. 2019 Oct 31;47(21):11197–208. doi: 10.1093/nar/gkz961 (PMC6868438; doi:10.1093/nar/gkz961)
Supplement: gkz961_Supplemental_Files [file gkz961_supplemental_files.zip › Supplemental Tables.xlsx]

## Sheet: Supplemental Table 1
High Stringency Early/Late Genes		Low Stringency Early/Late		TP53 direct target genes
Early G1/S	Late G2/M	Early G1/S	Late G2/M	Fischer et al 2016
UNG	TACC3	CCNE2	ARHGAP19	BLOC1S2
E2F1	CENPF	CDC6	BIRC5	CDKN1A
SLBP	BRD8	E2F1	BRD8	SESN1
MCM5	ZNF207	HIST1H4C	BUB1	C12orf5
POLD3	ZNF165	MCM5	BUB1B	FBXO22
PCNA	ADGRE5	PASK	CCNA2	MDM2
RFC4	CDKN2D	PCNA	CCNB1	RPS27L
CDC6	PIF1	POLD3	CCNB2	TNFRSF10B
CCNE2	ESPL1	PRIM1	CCNF	DDB2
HSPB8	TGIF1	RFC4	CDC25B	RRM2B
EXO1	HN1	SLBP	CDC25C	DCP1B
TRIM45	DNAJB1	UNG	CDCA3	PLK3
CHAF1A	KNSTRN	AHI1	CDCA8	FAS
CCNE1	CEP55	BARD1	CENPA	GADD45A
MSH6	DZIP3	CCNE1	CENPE	PTP4A1
CDC25A	SMTN	CDC25A	CKAP2	ACTA2
BARD1	CDC27	CHAF1A	CKS2	BBC3
RBBP8	CIT	CHAF1B	DEPDC1	TRIAP1
CLSPN	RSBN1	CLSPN	ESPL1	PLK2
MCM2	AURKA	DTL	GPSM2	SLC12A4
PRIM1	SGOL2	E2F8	GTSE1	PRDM1
CHAF1B	CDR2	EXO1	HMGB2	AEN
MCM6	CTNND1	HSPB8	HMMR	BAX
DTL	CKAP5	MCM10	KIF11	EDA2R
SLC25A27	CKS1B	MCM2	KIF23	RAP2B
HIST3H2A	CCNB1	MCM6	KIF2C	C17orf89
E2F7	CDKN1B	MDM1	MKI67	BTG2
DNAJC3	CCNB2	MSH6	NDE1	TP53INP1
ADAMTS1	RACGAP1	RBBP8	NEK2	ZMAT3
TNS2	STK17B	RFC2	PLK1	ASCC3
PLCXD1	KIF18A	RRM2	PTTG1	CCNG1
HIST1H4B	HMMR	SLC38A2	SFPQ	PHLDA3
IVNS1ABP	BUB3	TRIM45	TOP2A	PLXNB2
CTGF	CKAP2L	ADAMTS1	TPX2	TRIM22
SLC38A2	NEIL3	ASF1B	TROAP	GPR87
CTPS1	FAM64A	ATAD2	TTK	CPEB2
LIPH	PBK	BBX	UBE2C	LIF
MAN1A2	METTL4	BLM	UBE2S	POLH
ZBTB14	BTG1	BRCA1	ADGRE5	XPC
SP1	PRC1	CASP2	ADGRG6	GDF15
BLM	MAD2L1	CASP8AP2	ANLN	PPM1D
NPAT	HMGB3	CDCA7	ANP32E	FAM198B
ZMYND19	NDC80	CENPU	ARHGAP11A	FBXW7
E2F2	FAM83D	CNNM3	ASPM	SERTAD1
BRCA1	ASPM	CTGF	AURKB	TRAF4
HIST1H2AM	WEE1	CTPS1	BIRC3	PHPT1
RAD51	NUSAP1	DHFR	BUB3	NTPCR
MCM10	ARHGEF39	DNAJC3	CDC20	ZNF219
CASP2	CEMIP	DONSON	CDCA2	ABCA12
FEN1	UBE2S	E2F2	CDKN1B	DHRS3
CASP8AP2	GAS2L3	E2F7	CDKN2C	NUPR1
INSR	NDE1	EFHC1	CDKN3	PDE4C
ATAD2	WSB1	FBXO32	CENPF	ZNF337
MSH2	TROAP	FEN1	CIT	SLC30A1
NEDD9	CDCA2	GINS2	CKS1B	PIDD1
GINS2	CKS2	GLI3	DEPDC1B	ASTN2
PASK	E2F5	HELLS	E2F5	EPS8L2
HELLS	AURKB	HIST1H2AC	ECT2	ZNF561
MCM3	NEK2	HIST1H2AM	FAM64A	TM7SF3
TCF19	KPNA2	HIST1H4B	FZR1	TMEM68
TREX1	KIF14	HIST2H2BE	GAS2L3	RABGGTA
	TUBD1	HIST3H2A	H1F0	DRAM1
	PLK1	INSR	H2AFX	ANKRA2
	ZMYM1	IVNS1ABP	HMGB3	SUSD6
	ECT2	KIAA0101	KIF14	SESN2
	PSRC1	LIPH	KIF18A	PRKAB1
	TPX2	MAN1A2	KIF22	ORAI3
	ANP32E	MCM3	KIFC1	ZNF79
	CDC25B	MCM4	KNSTRN	NINJ1
	SFPQ	MSH2	KPNA2	E2F7
	ARHGAP19	NEDD9	LBR	ENTHD2
	H2AFX	NPAT	PRC1	REV3L
	SHCBP1	PKMYT1	PSRC1	SMEK1
	MKI67	PLCXD1	RACGAP1	PCNA
	ARHGAP11A	RAD51	RSBN1	RPS19
	DEPDC1B	RAD54L	SGOL2	S100A2
	SPAG5	SDC1	SHCBP1	TYMSOS
	KIF22	SLC25A27	SMTN	EDN2
	ANLN	SP1	SPAG5	LMNA
	FZR1	TCF19	STK17B	KCNN4
	BUB1B	TLE3	TACC3	FCHO2
	LBR	TMEM243	TUBD1	MGRN1
	BIRC3	TNS2	VANGL1	NKAIN4
	KIFC1	TREX1	WSB1	TRIM32
	ADGRG6	ZBTB14	ZMYM1	C17orf82
	HMGB2	ZMYND19	AMD1	PADI4
	BUB1	ZNF217	ARHGEF39	APOBEC3H
	TTK	ZNFX1	ARL6IP1	RAD51C
	UBE2C	ABCA5	ATF7IP	PMAIP1
	GTSE1	ABHD10	AURKA	TSKU
	CDCA3	ABHD4	BAG3	CYSRT1
	CENPA	ACACB	BTG1	GPX1
	CENPE	ACYP1	CDC27	TGS1
	CDC25C	ADCK2	CDKN2D	SPATA18
	CDCA8	ADCY6	CDR2	AMZ2
	TOP2A	AEN	CEMIP	SFN
	CCNA2	AKAP5	CEP55	VWCE
	KIF2C	AMIGO2	CEP70	SRA1
	KIF23	ANK3	CKAP2L	GPC1
	DEPDC1	ANKRA2	CKAP5	LRP1
	CCNF	AP3M2	CLK4	NYNRIN
	KIF11	ARGLU1	CTNND1	ISCU
	CKAP2	ARID5B	DCLRE1C	TP53I3
	GPSM2	ARL6IP6	DDX10	GRHL3
		ASPH	DNAJA1	IKBIP
		BAIAP2	DNAJB1	PANK1
		BCL2L11	DNAJB6	APAF1
		BFAR	DZIP3	HSPA4L
		BRIP1	EIF4E	SLC25A45
		C1GALT1	FAM83D	SDPR
		C8orf4	FBXO5	GBE1
		CCND3	GOT1	CCDC90B
		CDC7	HMG20B	CMBL
		CDH10	HMGCR	CROT
		CDH24	HN1	NADSYN1
		CDK2	HSPA1A	SULF2
		CDT1	HSPA1L	CSF1
		CENPQ	IFIT1	RNF19B
		CHD7	JADE2	PRKAB2
		CHEK1	KIAA0586	FAM210B
		COL4A4	KIF20A	DUSP14
		CYR61	KIF4A	SERPINB5
		DCLRE1A	KLF6	IGFBP7
		DCLRE1B	KLF9	MAST4
		DLGAP1	LDLR	MCC
		DNAJC6	LMNB1	ACER2
		DSCC1	MAD2L1	TNFRSF10A
		DUSP10	METTL4	NHLH2
		EAF2	MKNK2	TUBB6
		EZH2	NCOA3	ARHGAP42
		FAM111B	NDC80	SARS
		FAM129B	NEIL3	ABCB6
		FANCE	NFE2L2	ALDH1A3
		FANCG	NFIA	TRIP6
		FBXL20	NFYB	C10orf32
		FBXO11	NIPBL	PARD6B
		FOSB	NOTCH2	RGMA
		FOSL2	NUF2	GNAI1
		FRAT2	NUP35	TSPAN11
		FST	NUP37	MLF2
		GABPB2	NUP98	TANC1
		GCLC	NUSAP1	TMEM64
		GDF15	OIP5	AK3
		GK	OLR1	DYRK3
		GLCCI1	PBK	LCE1E
		GMNN	PCF11	MFAP3L
		GOLGA8A	PIF1	SERPINE1
		GOLGA8B	PTP4A1	POU3F1
		HIST1H2AD	RANGAP1	PTEN
		HIST1H2AG	RCOR1	SAC3D1
		HIST1H2AH	RNF26	FDXR
		HIST1H2BC	RUNX1	COL7A1
		HIST1H2BD	SAP30	DDR1
		HIST1H2BL	SLC7A11	EI24
		HIST1H3B	SNAPC1	CDIP1
		HIST1H4D	SUV420H1	FAM212B
		HIST1H4E	TBC1D31	CEL
		HIST1H4H	TGIF1	IGDCC4
		HIST2H2AB	TM4SF1	ARAP1
		HIST2H2AC	WEE1	EPM2AIP1
		ICMT	ZNF165	ETV7
		IGF1R	ZNF207	MAP3K12
		IL27RA	ZNF267	MRPL49
		INSIG2	AC004381.6	CFLAR
		JUND	ACSL3	KIAA1217
		KLF11	ACSL4	LRPAP1
		KLF5	AKAP13	SMAD3
		KLRK1	ANXA3	TCAIM
		LCMT2	AP2B1	TLR3
		MAGEL2	APOBEC3B	RETSAT
		MAP2K6	ARHGAP11B	PSTPIP2
		MASTL	ARL4A	STAT3
		MATN1	ATF7IP2	APOBEC3C
		MBNL2	BCAR3	EPHA2
		MITF	BMP2	TNFRSF10D
		MNS1	BRD4	CSNK1G1
		MNT	BTBD3	ITPKC
		MNX1	BTN3A2	RALGAPB
		MOAP1	CABYR	TMEM131
		MRC2	CASC5	CLP1
		MSH5-SAPCD1	CCSAP	MFGE8
		MYB	CDC42EP1	TRIM35
		MYO1E	CDC42EP4	ARFGEF2
		NASP	CDK1	KCTD1
		NCOA7	CDK7	SYNC
		NR4A3	CDKL5	TNFRSF10C
		NUDT7	CDYL	IRF2BPL
		OARD1	CENPL	SEMA3B
		OGT	CEP350	BBS2
		OPCML	CFLAR	KLHL12
		OSBPL6	CHEK2	SCRIB
		OSGIN2	CLPX	FBN2
		PANK2	CNTROB	CDC42SE1
		PAQR4	CSNK1D	EFCAB10
		PARP14	CSPG4	RIN1
		PEX11B	CTNNA1	UQCC1
		PEX13	CTR9	ZC3HAV1
		PLSCR4	CYP1A1	ZNF423
		PMAIP1	DBF4	BCL9L
		PNN	DBF4B	CNOT6
		POLA2	DCP2	CPSF4
		POLE	DLGAP5	IER3
		POLE2	DNAJB4	KIAA0430
		PRKD1	DR1	LNPEP
		PSD3	DSP	POU2F2
		PTGS2	DUSP4	RAB1A
		RABIF	DYNLL1	SOCS4
		RAD1	DYRK2	TNFAIP8
		RECQL4	EIF2AK3	CHST14
		REEP1	ELK3	GNAS
		RFXAP	EMP1	RCBTB1
		RGS7	EVI2A	TET2
		RHOBTB3	EVI5	DGKA
		RIMKLB	FAM110A	ANXA4
		RMI1	FAM3C	WDR63
		RNPC3	FNBP4	SLC4A11
		RNPS1	FOXM1	RGL1
		ROR2	FYN	TMEM63B
		RPA2	FZD7	ATF3
		RPS6KA5	G2E3	BTBD10
		RRH	GIT2	BRMS1L
		RRM1	H2AFV	FAM98C
		SERPINH1	HJURP	HHAT
		SLC25A36	HMGA2	CD82
		SMPD1	HOXA9	RFK
		SPIN3	HP1BP3	RNF144B
		SSBP2	ID2	COBLL1
		SVIP	IFNAR1	HRAS
		TAF15	INCENP	ZNF37A
		TENM3	IQGAP3	FLRT2
		TIFA	KATNA1	IER5
		TIPIN	KCTD9	LPXN
		TLR3	KDM5B	2019-03-08
		TLR6	KDM6A	MRPL39
		TMCC1	KIAA1524	USP15
		TNS1	KIF15	AGBL5
		TOPBP1	KIF18B	BHLHE40
		TP53INP1	KIF20B	GABARAPL2
		TTLL7	KIF5B	GSS
		TXNRD1	KIN	HEXIM1
		UBE2D3	KLF3	NEFL
		UBR7	KMT2D	PPP1R3C
		UBTF	LAMC1	KRT8
		UHRF1	LARP7	SCN2A
		USP1	LMNA	TRIB1
		USP18	LRRC17	UTP3
		USP37	LRRFIP1	VCAN
		USP53	LTBP3	CDH8
		WBP5	MAP2K3	F5
		WDHD1	MAT2A	FCHSD2
		WDR76	MELK	MUC2
		YEATS4	MGAT2	NDUFV3
		ZBTB11	MID1	TP53
		ZNF367	MPHOSPH9	YAP1
		ZNF594	MTMR6	CYFIP2
		ZRANB2	MYO10	STX6
		ACACA	NAV2	BLCAP
		ACD	NCAPD2	EML2
		AHCTF1	NCAPH	ADCK3
		ALG10	NDC1	EFNB1
		BRCA2	NEDD4L	MON2
		C16orf59	NET1	BTG1
		C5orf24	NIF3L1	C12orf45
		CCDC14	NRF1	PARD6G
		CDCA7L	NUDT4	SYTL1
		CENPM	NUMB	ZNF385A
		CEP295	NUP50	CLCA2
		CREBZF	ODF2	KRT15
		DDIAS	PDGFA	BCL2L1
		DDX11	PKNOX1	DNAJB5
		DGCR8	PLAU	MICALL1
		DNA2	PLEKHA5	PML
		DSN1	PLK2	RRAD
		DUT	PLK4	TEAD3
		DYRK1A	PNRC2	WDR81
		ESCO2	POLQ	EID2B
		EXOSC9	PPP1R10	FAM84B
		FAF1	PPP2R5C	KLHDC7A
		FANCI	PPP3CB	RGS16
		FANCL	PSMD11	BCL10
		FBXO4	PVRL2	HIST2H2BE
		FIGNL1	RAD21	NCEH1
		GINS3	RAD51C	SLC9A1
		GMPS	RAN	TLCD1
		GPD2	RAP2C	AKAP9
		GPRC5B	RBM8A	BCL6
		GRPEL2	RDH11	ICOSLG
		GTPBP2	REEP4	ISYNA1
		HIST1H1B	RERE	ITGA3
		HIST1H2AB	RGS3	LIMA1
		HIST1H2AJ	RIN2	SNX2
		HIST1H2AK	RNF4	ZNF564
		HIST1H2BH	RRS1	ADIRF
		HIST1H2BM	SACS	APOD
		HIST1H2BO	SAPCD2	GREB1
		HIST1H3H	SERTAD3	MBD5
		HIST1H3J	SGOL1	OBSL1
		HIST1H4A	SIX4	PBLD
		HIST1H4I	SLC25A24	POLR2H
		HIST1H4L	SLCO1B3	PPFIBP1
		HSPD1	SMAD3	PRKD2
		INTS7	SNAP23	SMAD5
		KANK2	SPA17	TRUB1
		KIAA1715	SRGAP2	TXNIP
		KLHL23	SS18	GCH1
		KNTC1	STARD8	HES1
		LRIG3	STAT1	PRRG2
		LYRM7	STIL	SFXN5
		MAP3K5	SURF6	SLC46A1
		MBOAT1	SVIL	SUPT7L
		MCM8	TAF1A	TMEM243
		MEIS2	TAF4
		MTHFD1	TAF7
		NAPEPLD	TBL2
		NFIC	TDP1
		NOC3L	TGFB2
		NUP43	TJP1
		NUP62	TLDC1
		ORC1	TMPO
		OSBPL10	TNFAIP2
		PARP2	TNFAIP8L1
		PBX3	TNFRSF21
		PHTF2	TNPO2
		PPRC1	TOP1
		PRIM2	TP53RK
		PRKAA1	TRAF3
		PSMC3IP	TRIM59
		RAD18	TRIP13
		RAD51AP1	TSN
		RAD54B	TTF2
		RBL1	TUBB
		RFC1	TULP4
		RFC3	UBE2D1
		RFC5	UBE2G1
		RIBC2	USP6NL
		RNASEH2A	ZADH2
		RNF219	ZCCHC10
		RTKN2	ZMYND8
		SF1	ZNF202
		SIVA1	ZNF24
		SKP2	ZNF26
		SLC1A5	ZNF518A
		SLC25A19	ZNF587
		SLC29A1	ZNF614
		SLFN11	ASXL1
		SSH2	BORA
		STAG1	C2orf69
		SUPT16H	CCDC15
		TFDP1	CDCA4
		TMEM97	CDK4
		TOP3A	CEP135
		UCK2	CEP192
		WHSC1L1	CSE1L
		XRCC2	DNMT3B
		ZGRF1	DTYMK
		ZWINT	EIF3A
		ABCE1	FAM72D
		ACP1	GAR1
		ACTL6A	GRK6
		AFMID	HCFC1
		AK2	HINT3
		ANKRD32	HIRIP3
		ANO6	HIST1H3F
		APITD1	HYLS1
		ARRB2	IFRD1
		ATAD3A	LIN9
		ATAD3B	LSM5
		AZIN1	MARS
		BAZ1B	MRPS18B
		BCS1L	MTF2
		BEND3	MYADM
		BRIX1	NCAPG
		C19orf48	NOP16
		C1orf112	NUDCD2
		C1orf174	NUP88
		CAD	PHF19
		CAPRIN1	PIGA
		CARHSP1	PTBP2
		CBX1	RAD23B
		CCDC18	RASSF1
		CCHCR1	RHNO1
		CCT5	SCLT1
		CDC45	SETD8
		CDKAL1	SHMT2
		CENPH	SKA1
		CENPK	SLC38A1
		CEP152	SMC4
		CEP57	SPC25
		CEP78	SPDL1
		CHCHD3	SUN2
		CHRAC1	SYNCRIP
		CISD2	TCERG1
		CLIC4	THRAP3
		CLUH	TICRR
		CNP	TRAIP
		CNTLN	TWISTNB
		COLGALT1	UACA
		CTDSPL2	USP13
		DCK	VRK1
		DCPS	XRCC4
		DDX20	ZFAND3
		DDX21	ZNF138
		DDX46	ZNF680
		DDX55	ZWILCH
		DEK	ARF6
		DHX15	C5orf34
		DIAPH1	CACYBP
		DLEU1	CAND1
		DNAJC9	CENPO
		DNMT1	CENPW
		DPYSL2	CMSS1
		ELP5	DARS2
		EMP2	EIF3B
		ERLIN1	EXTL2
		EXOSC2	FAM102B
		FAM111A	FARSB
		FAM161A	GSG2
		FAM178A	HIST1H3C
		FAM76B	IMMP1L
		FANCC	IPO11
		FKBPL	LIAS
		FOXRED1	MIS18BP1
		FUS	MTFR2
		GART	PARPBP
		GATAD2A	PCNT
		GGCT	PGAP2
		GINS1	PGP
		GNB4	POC5
		GPR137C	RNFT2
		GPR180	SMCHD1
		GTDC1	TMX2
		GTPBP3	TOMM40
		HACD2	TUBA1C
		HAUS1
		HAUS2
		HAUS4
		HAUS5
		HAUS8
		HEATR1
		HLTF
		HMBS
		HMGB1
		HMGN2
		HMGXB4
		HNRNPAB
		HNRNPD
		HNRNPR
		HNRNPU
		HSP90AA1
		HSPE1
		IGF2BP1
		INO80
		IPO9
		IQCC
		KAT7
		KCMF1
		KDELC2
		KIF2A
		KMT2A
		KNOP1
		LCORL
		LIN52
		LIN54
		LOXL3
		LRR1
		LRRC8C
		LRRCC1
		LSM4
		LSM6
		MAGOHB
		MAZ
		MCMBP
		METTL2B
		MIS12
		MMS22L
		MRPL17
		MSH3
		MTBP
		MUTYH
		MYBL2
		MYO19
		NCAPG2
		NCAPH2
		NEDD4
		NF2
		NFATC2IP
		NOLC1
		NOP58
		NUDT21
		NUP107
		NUP155
		NUP188
		NUP85
		NUPL1
		ORC3
		PAICS
		PARP1
		PATL1
		PDS5A
		PHF13
		PHLPP1
		PIGW
		PKP4
		PLSCR1
		POLA1
		POLD1
		POLD2
		POT1
		PPAT
		PRKDC
		QSER1
		R3HDM1
		RAB8A
		RANBP1
		RBBP4
		RBBP7
		RIF1
		RMI2
		RMND1
		ROCK2
		RQCD1
		RTTN
		S100PBP
		SAP130
		SENP1
		SFR1
		SIN3A
		SLC20A1
		SLC3A2
		SLMO1
		SMAD1
		SMAD2
		SMARCA5
		SMC1A
		SMC5
		SMPD4
		SNRPA
		SNRPB
		SNRPD1
		SP4
		SPATA33
		SPRED1
		SRSF1
		SRSF10
		SRSF2
		SRSF7
		SSRP1
		STMN1
		SUZ12
		TCAF1
		TCP1
		TFAP4
		TK1
		TLE1
		TMEM18
		TMEM194A
		TMX1
		TNPO3
		TOE1
		TPR
		TRA2B
		TRIM37
		TSR1
		TTI1
		TUBG1
		TYRO3
		UBE2R2
		UCHL5
		USP39
		WDYHV1
		WRN
		XRCC1
		YARS

## Sheet: Supplemental Table 2
RT-qPCR primers
Gene	Forward	Reverse
ACTB	GGACTTCGAGCAAGAGATGG	AGCACTGTGTTGGCGTACAG
B2M	TGCTGTCTCCATGTTTGATGTATCT	TCTCTGCTCCCCACCTCTAAGT
BUB1	CCTTTGGAGAACGCTCTGTC	TGTGAAGTCTCCTGGGCTCT
CCNB1	GATGGAGCTGATCCAAACC	GGATGGCTCTCATGTTTCC
CDC6	GAATGGTCCCCCTCACTCA	GCAAGTGCCTTCTTGCTTG
CDKN1A	GGAAGACCATGTGGACCTGT	GGATTAGGGCTTCCTCTTGG
E2F1	GCCATCCAGGAAAAGGTGT	CAGCCACTGGATGTGGTTC
KIF23	ACTAACCGGACCAGAGCAGA	TGGTTCTCTCTTAGGACATCCAT
MCM5	CCCATTGGGGTATACACGTC	ACGGTCATCTTCTCGCATCT
MYBL2	CAGCAATGCCAGTACAGGTG	CTCAGGGTTGAGGTGGTTGT
ORC1	TACCCCACAAGGCTGAAGAC	CGGTGGAACAACCTTCTGTT
PLK4	CCACAGACAACAATGCCAAC	GCAGATTCCCAAACCACTGT		`
RBL1	CTCTTTGCCTATAGCTCACCTC	GCGGATCACCACCTCAATAA
TP53	GGAAGAGAATCTCCGCAAGAA	CACGGATCTGAAGGGTGAAATA
U6	AACGCTTCACGAATTTGCGT	CTCGCTTCGGCAGCACA
Antibodies
Protein	Company	Catalog #
Cyclin E	Santa-Cruz Biotechnology	HE-12
E2F4	Santa-Cruz Biotechnology	C-20
GAPDH	Santa-Cruz Biotechnology	sc-47724
IgG	Cell Signalling	2729
LIN9	Bethyl	BL-2981
MCM5	Abcam	ab17967
p107	Santa-Cruz Biotechnology	C-18
p130	Santa-Cruz Biotechnology	C-20
p130-pS672	Abcam	ab76255
p21	Cell Signalling	2946
p53	Thermo Scientific	DO-1
RB	BD Pharmigen	554136
Vinculin	Santa-Cruz Biotechnology	H-10
siRNA oligos
Target	Company	Catalog #
Non-targeting	GE-Dharmacon	D-001210-01-05
RBL1-pool	GE-Dharmacon	M-003298-02-0005
RBL1-05	GE-Dharmacon	D-003298-05
RBL1-06	GE-Dharmacon	D-003298-06
TP53	GE-Dharmacon	L-003329-00-0005
CDKN1A	GE-Dharmacon	M-003471-00-0005
